# Supplementary material for: Sterile triggers drive joint inflammation in TNF‐ and IL‐1β‐dependent mouse arthritis models
Source: EMBO Mol Med. 2023 Sep 11;15(10):e17691. doi: 10.15252/emmm.202317691 (PMC10565626; doi:10.15252/emmm.202317691)
Supplement: Supplementary file 3 — Movie EV1 [file EMMM-15-e17691-s009.zip › Movie EV1.txt]

Movie EV1: SPF wild-type mouse traverses glass walkway of the CatWalk gait analysis system. 
A representative movie of a SPF wild-type mouse traversing the glass walkway of the CatWalk gait analysis system (Noldus) is provided.
Frame rate = 100 frames/second. Green intensity threshold = 0,10. Amount of frames are displayed on every video. 
(RF = right front, LF = left front, RH = right hind, LH = left hind)
