# Supplementary material for: Sterile triggers drive joint inflammation in TNF‐ and IL‐1β‐dependent mouse arthritis models
Source: EMBO Mol Med. 2023 Sep 11;15(10):e17691. doi: 10.15252/emmm.202317691 (PMC10565626; doi:10.15252/emmm.202317691)
Supplement: Supplementary file 4 — Movie EV2 [file EMMM-15-e17691-s005.zip]

Archive with 2 entries (2 files):
- Movie EV2.mp4
- Movie EV2.txt
