# Supplementary material for: Sterile triggers drive joint inflammation in TNF‐ and IL‐1β‐dependent mouse arthritis models
Source: EMBO Mol Med. 2023 Sep 11;15(10):e17691. doi: 10.15252/emmm.202317691 (PMC10565626; doi:10.15252/emmm.202317691)
Supplement: Supplementary file 8 — Source Data for Figure 1 [file EMMM-15-e17691-s008.zip]

Archive with 13 entries (6 files):
- Figure 1/
- Figure 1/1B/
- Figure 1/1B/body weight - numerical data.xlsx
- Figure 1/1C/
- Figure 1/1C/ELISA SPF - numerical data.xlsx
- Figure 1/1E/
- Figure 1/1E/Histological scoring ileum - numerical data.xlsx
- Figure 1/1F/
- Figure 1/1F/Histological scoring - numerical data.xlsx
- Figure 1/1H/
- Figure 1/1H/Numerical data_flow cytometry small intestine_myeloid panel.xlsx
- Figure 1/1J/
- Figure 1/1J/Numerical data_flow cytometry ileum TNFemARE_Tcell panel.xlsx
