# Supplementary material for: Sterile triggers drive joint inflammation in TNF‐ and IL‐1β‐dependent mouse arthritis models
Source: EMBO Mol Med. 2023 Sep 11;15(10):e17691. doi: 10.15252/emmm.202317691 (PMC10565626; doi:10.15252/emmm.202317691)
Supplement: Supplementary file 8 — Source Data for Figure 1 [file EMMM-15-e17691-s008.zip › Figure 1/1B/body weight - numerical data.xlsx]

## Sheet: Sheet1
Figure 1B		Body weight SPF TNFemARE
Female mice	WT - F		TNFem/ARE+ - F		TNFemARE/ARE - F
Age (weeks)	Mean	SEM	Mean	SEM	Mean	SEM
10	22.0333	0.9769	19.075	0.846021	17.4833	0.690773
12	23.1	0.9769	20.2	0.846021	18.35	0.690773
14	24.3	0.9769	20.45	0.846021	18.8833	0.690773
16	25.1	0.9769	21.15	0.846021	19.3	0.690773
18	26.9	1.00922	21.625	0.846021	19.0167	0.690773
Male mice	WT - M		TNFem/ARE+ - M		TNFemARE/ARE - M
Age (weeks)	Mean	SEM	Mean	SEM	Mean	SEM
10	28.18	0.756704	25.575	0.846021	25.0333	0.9769
12	30.1	0.756704	26	0.846021	25.2667	0.9769
14	30.4	0.756704	26.775	0.846021	25.6333	0.9769
16	32.7	0.756704	27.8	0.846021	26.5667	0.9769
18	33.84	0.756704	28.3	0.846021	26.5667	0.9769
