# Supplementary material for: Sterile triggers drive joint inflammation in TNF‐ and IL‐1β‐dependent mouse arthritis models
Source: EMBO Mol Med. 2023 Sep 11;15(10):e17691. doi: 10.15252/emmm.202317691 (PMC10565626; doi:10.15252/emmm.202317691)
Supplement: Supplementary file 8 — Source Data for Figure 1 [file EMMM-15-e17691-s008.zip › Figure 1/1C/ELISA SPF - numerical data.xlsx]

## Sheet: Sheet1
Figure 1C		ELISA SPF TNFemARE - serum TNF
Wild-type	TNFemARE/+	TNFemARE/ARE
68.3554	82.9717	271.539
41.8124	66.0021	386.569
48.0869	164.288	664.099
50.2342	122.958	568.964
22.8928	73.134	630.209
