# Supplementary material for: Sterile triggers drive joint inflammation in TNF‐ and IL‐1β‐dependent mouse arthritis models
Source: EMBO Mol Med. 2023 Sep 11;15(10):e17691. doi: 10.15252/emmm.202317691 (PMC10565626; doi:10.15252/emmm.202317691)
Supplement: Supplementary file 8 — Source Data for Figure 1 [file EMMM-15-e17691-s008.zip › Figure 1/1E/Histological scoring ileum - numerical data.xlsx]

## Sheet: Sheet1
Figure 1G		Histopathological scoring SPF TNFemARE - ileitis
Wild-type	TNFemARE/+	TNFemARE/ARE
0	2	7
0	0	9
1	1	6
0	0	5
0	0	6
0	0
0	2
0	2
	0
