# Supplementary material for: Sterile triggers drive joint inflammation in TNF‐ and IL‐1β‐dependent mouse arthritis models
Source: EMBO Mol Med. 2023 Sep 11;15(10):e17691. doi: 10.15252/emmm.202317691 (PMC10565626; doi:10.15252/emmm.202317691)
Supplement: Supplementary file 8 — Source Data for Figure 1 [file EMMM-15-e17691-s008.zip › Figure 1/1F/Histological scoring - numerical data.xlsx]

## Sheet: Sheet1
Figure 1F		Histopathological scoring SPF TNFemARE - musculoskeletal pathology
WT	TNFem/ARE+	TNFemARE/ARE
2.7	5	11
0.5	6.5	4.4
0	1.1	9
0.5	1.6	6.1
0.5	4.4	9.5
1.1	3
2	1.5
