# Supplementary material for: Sterile triggers drive joint inflammation in TNF‐ and IL‐1β‐dependent mouse arthritis models
Source: EMBO Mol Med. 2023 Sep 11;15(10):e17691. doi: 10.15252/emmm.202317691 (PMC10565626; doi:10.15252/emmm.202317691)
Supplement: Supplementary file 8 — Source Data for Figure 1 [file EMMM-15-e17691-s008.zip › Figure 1/1H/Numerical data_flow cytometry small intestine_myeloid panel.xlsx]

## Sheet: Percentages
monocytes	neutrophils	eosinophils	dendritic cells	cdc1	cdc2

## Sheet: Cell counts
Monocytes
WT	TNFemARE/+	TNFemARE/ARE
10953.4	17458.1	59050.9
8753.71	12710.2	70032.9
9100.76	10631.2	72404.5
20918.1	22971.3	48585.1
7668.27	16129	67217.6
Neutrophils
WT	TNFemARE/+	TNFemARE/ARE
2545.51	1965.12	44001.9
1537.44	4825.7	72841.2
951.022	2234.27	87214.5
1890.44	2981.36	41880.1
1346.15	2413.14	73079.3
Eosinophils
WT	TNFemARE/+	TNFemARE/ARE
13807.5	10517.3	75060.4
7867.25	33473.6	49164.8
10540.5	19641.9	47870.7
10078.9	7207.8	29177.5
8846.15	8925.09	73096.8
Dendritic cells
WT	TNFemARE/+	TNFemARE/ARE
11647.6	28926.5	133049
24973	27328.6	217122
25400.2	31875.1	153411
35414.9	17705.4	133832
18149	19314	148490
cDC1
WT	TNFemARE/+	TNFemARE/ARE
1928.42	4331.11	7517.58
5498.77	6510.18	6567.69
5468.38	5591.8	4338.29
9441.91	3815.22	3803.36
3076.92	3548.74	5778.63
cDC2
WT	TNFemARE/+	TNFemARE/ARE
9333.54	23935.1	124516
18172.2	19864.3	209091
18795.9	25252.1	147813
24770.9	13216.2	129046
14278.9	15082.1	141548
