# Supplementary material for: Sterile triggers drive joint inflammation in TNF‐ and IL‐1β‐dependent mouse arthritis models
Source: EMBO Mol Med. 2023 Sep 11;15(10):e17691. doi: 10.15252/emmm.202317691 (PMC10565626; doi:10.15252/emmm.202317691)
Supplement: Supplementary file 8 — Source Data for Figure 1 [file EMMM-15-e17691-s008.zip › Figure 1/1J/Numerical data_flow cytometry ileum TNFemARE_Tcell panel.xlsx]

## Sheet: Sheet1
Figure 1K		Flow cytometry - absolute cell counts (Tcell panel)
Absolute cell counts
CD8
WT	TNFemARE/+	TNFemARE/ARE
12327.4	12975.4	14204.5
24962.7	18442.2	19760.7
28102.4	23601.4	22818.5
27514.8	15379.1	22186.6
34735	26631.6	24757.4
CD4
WT	TNFemARE/+	TNFemARE/ARE
22137.6	82639.1	119946
54619.6	106059	141924
82660.4	109979	110731
72828.5	112960	123497
100095	87282	118849
CD4RORgt
WT	TNFemARE/+	TNFemARE/ARE
3564.87	15003	50441.3
4512.21	17175.7	48938.3
12608.4	17610.6	38517.4
22329	23049.7	35766.3
17807.4	12999.8	50209.7
CD4Foxp3
WT	TNFemARE/+	TNFemARE/ARE
4898.29	43411.1	43301.3
12437.7	44972.4	52323.6
18947.2	55050.7	39023.2
20707.7	51342.2	41637
22561.3	33241.7	33910.4
