# Supplementary material for: Sterile triggers drive joint inflammation in TNF‐ and IL‐1β‐dependent mouse arthritis models
Source: EMBO Mol Med. 2023 Sep 11;15(10):e17691. doi: 10.15252/emmm.202317691 (PMC10565626; doi:10.15252/emmm.202317691)
Supplement: Supplementary file 9 — Source Data for Figure 2 [file EMMM-15-e17691-s013.zip]

Archive with 9 entries (4 files):
- Figure 2/
- Figure 2/2B/
- Figure 2/2B/Body weight SPF vs GF - numerical data.xlsx
- Figure 2/2C/
- Figure 2/2C/ELISA SPF vs GF - numerical data.xlsx
- Figure 2/2D/
- Figure 2/2D/Relative expression - numerical data.xlsx
- Figure 2/2G/
- Figure 2/2G/Histological scoring - numerical data.xlsx
