# Supplementary material for: Sterile triggers drive joint inflammation in TNF‐ and IL‐1β‐dependent mouse arthritis models
Source: EMBO Mol Med. 2023 Sep 11;15(10):e17691. doi: 10.15252/emmm.202317691 (PMC10565626; doi:10.15252/emmm.202317691)
Supplement: Supplementary file 9 — Source Data for Figure 2 [file EMMM-15-e17691-s013.zip › Figure 2/2B/Body weight SPF vs GF - numerical data.xlsx]

## Sheet: Sheet1
Figure 2B		Body weight SPF vs GF TNFemARE
	WT																	TNFemARE/+																					TNFemARE/ARE
SPF	30.5	31	22.9	35.5	41.2	34.8	34.9	36.2	30.6	22.8	21.6	24	29	24.9	45.6	39.2	28.9	28	28.3	32.1	22.8	21.8	21.1	29.5	20.8	21.1	30.9	23	22.9	21.7	33.4	34.4	26.9	22.8	20.8	28.6	21.7	21	27.1	26.6	24.3	26.6	26.2	21.6	18.5	20.2	20.3	19.7	18.7
GF	27.9	23.4	21.1	27.2	24.5	27	29.9	23	27.2	28.1								35.8	26.5	27.1	27.1	27	32	30.5	29.7	27.4	24.2												29	20.4	28.9	23.5	28	27.9	30.1	19.4	25.2
[truncated: 14 more columns]
