# Supplementary material for: Sterile triggers drive joint inflammation in TNF‐ and IL‐1β‐dependent mouse arthritis models
Source: EMBO Mol Med. 2023 Sep 11;15(10):e17691. doi: 10.15252/emmm.202317691 (PMC10565626; doi:10.15252/emmm.202317691)
Supplement: Supplementary file 9 — Source Data for Figure 2 [file EMMM-15-e17691-s013.zip › Figure 2/2C/ELISA SPF vs GF - numerical data.xlsx]

## Sheet: Sheet1
Figure 2C		ELISA SPF vs GF TNFemARE - serum TNF
	Wild-type					TNFemARE/+					TNFemARE/ARE
SPF	119.655	0	0	0	75.0604	0	86.0916	0	121.686	0	157.298	68.2698	299.367	252.466	311.903
GF	41.7788	0	0	0		121.686	0	119.655	0	0	19.5706	0	13.0988	228.721	157.298
