# Supplementary material for: Sterile triggers drive joint inflammation in TNF‐ and IL‐1β‐dependent mouse arthritis models
Source: EMBO Mol Med. 2023 Sep 11;15(10):e17691. doi: 10.15252/emmm.202317691 (PMC10565626; doi:10.15252/emmm.202317691)
Supplement: Supplementary file 9 — Source Data for Figure 2 [file EMMM-15-e17691-s013.zip › Figure 2/2D/Relative expression - numerical data.xlsx]

## Sheet: Sheet1
Figure 2D		Relative expression (qPCR) SPF vs GF TNFemARE - ileal TNF
	Wild-type										TNFemARE/+										TNFemARE/ARE
SPF	0.332429	4.91702	0.615693	1.1188	0.0376237	0.186569	2.45284	0.141638	0.105498	0.0426479	0.143119	0.331087	0.272681	8.62057	0.392369	1.43424	0.270954	5.33425	0.966127	0.429864	1.76066	30.4376	7.13683	12.5921	0.570165	3.37983	34.8427	12.4979	19.9772	18.6717	23.6749	21.3247	3.52539
GF	0.00570042	0.0071655	0.6006								0.460716	0.0920536	0.630813	0.0444589							0.0568623	0.147995	4.54816	1.57493
