# Supplementary material for: Sterile triggers drive joint inflammation in TNF‐ and IL‐1β‐dependent mouse arthritis models
Source: EMBO Mol Med. 2023 Sep 11;15(10):e17691. doi: 10.15252/emmm.202317691 (PMC10565626; doi:10.15252/emmm.202317691)
Supplement: Supplementary file 9 — Source Data for Figure 2 [file EMMM-15-e17691-s013.zip › Figure 2/2G/Histological scoring - numerical data.xlsx]

## Sheet: Sheet1
Figure 2G		Histopathological scoring SPF vs GF TNFemARE - ileitis
	Wild-type							TNFemARE/+						TNFemARE/ARE
SPF	1	1	0	1	0	1		1	1	2	1	1	1	6	6	5	7	8	6	10	10	7
GF	1	0	0	0	0	0	0	0	0	0	0	0	0	1	1	2	0	1	1	2	2
