# Supplementary material for: Sterile triggers drive joint inflammation in TNF‐ and IL‐1β‐dependent mouse arthritis models
Source: EMBO Mol Med. 2023 Sep 11;15(10):e17691. doi: 10.15252/emmm.202317691 (PMC10565626; doi:10.15252/emmm.202317691)
Supplement: Supplementary file 10 — Source Data for Figure 3 [file EMMM-15-e17691-s011.zip › Figure 3/3D/histological score SPF vs GF - numerical data.xlsx]

## Sheet: Sheet1
Figure 3C		Histopathological scoring SPF vs GF TNFemARE - peripheral musculoskeletal pathology
	WT										TNFemARE/+											TNFemARE/ARE
SPF	0	1	0.5	0.5	2.5	0.5	0	0.5	0.5	0	7.2	2.5	7	5	1.5	0	0.5	0.5	1.5	0	6.5	16	11.5	10.5	9	8.5	12	6	9	7	15	10.5	12.5	8
GF	0	0.5	0.5	0	1.5						2	0.5	1.5	2	0.5							10.5	9.5	9.5	8.75	5	8.5	10
		Histopathological scoring SPF vs GF TNFemARE - axial musculoskeletal pathology
	Wild-type						TNFemARE/+					TNFemARE/ARE
SPF	0	0	0	0	0.5		0	0.5	0	0	0.5	1.57143	1.66667	1	0	1.5	1	1.83333	1.5
GF	0	0	0	0			1	0	0			1	0.5	0.666667	1.5	1	1
