# Supplementary material for: Sterile triggers drive joint inflammation in TNF‐ and IL‐1β‐dependent mouse arthritis models
Source: EMBO Mol Med. 2023 Sep 11;15(10):e17691. doi: 10.15252/emmm.202317691 (PMC10565626; doi:10.15252/emmm.202317691)
Supplement: Supplementary file 11 — Source Data for Figure 4 [file EMMM-15-e17691-s001.zip]

Archive with 5 entries (2 files):
- Figure 4/
- Figure 4/4A/
- Figure 4/4A/Grip strength - numerical data.xlsx
- Figure 4/4B/
- Figure 4/4B/CatWalk data.xlsx
