# Supplementary material for: Sterile triggers drive joint inflammation in TNF‐ and IL‐1β‐dependent mouse arthritis models
Source: EMBO Mol Med. 2023 Sep 11;15(10):e17691. doi: 10.15252/emmm.202317691 (PMC10565626; doi:10.15252/emmm.202317691)
Supplement: Supplementary file 11 — Source Data for Figure 4 [file EMMM-15-e17691-s001.zip › Figure 4/4A/Grip strength - numerical data.xlsx]

## Sheet: Sheet1
Figure 4A		Grip strength SPF vs GF TNFemARE
	Wild-type								TNFemARE/+								TNFemARE/ARE
SPF	0.00589226	0.00824561	0.0101389	0.00631944	0.00624138	0.00573643	0.00722093	0.00688889	0.00631434	0.00459716	0.00638418	0.00606635	0.00576861	0.00663082	0.00702161	0.00726984	0.00501374	0.00445545	0.0033179	0.00426136	0.00259542	0.00301943	0.00430041	0.00462062
GF	0.00838473	0.00882184	0.00872629	0.00731183	0.00690883	0.00681985	0.00903401		0.00770751	0.00670103	0.0089875	0.00886261	0.00941388	0.00832718	0.00588889		0.00543965	0.0047549	0.00748691	0.00689951	0.00477381	0.00480287	0.00332226
