# Supplementary material for: Sterile triggers drive joint inflammation in TNF‐ and IL‐1β‐dependent mouse arthritis models
Source: EMBO Mol Med. 2023 Sep 11;15(10):e17691. doi: 10.15252/emmm.202317691 (PMC10565626; doi:10.15252/emmm.202317691)
Supplement: Supplementary file 11 — Source Data for Figure 4 [file EMMM-15-e17691-s001.zip › Figure 4/4B/CatWalk data.xlsx]

## Sheet: Sheet1
Figure 4B		CatWalk analysis data SPF vs GF TNFemARE - mean print area, mean intensity, mean stride length
Mean print area - front paws
	Wild-type												TNFemARE/+																				TNFemARE/ARE
SPF	0.395967	0.411839	0.43973	0.35234	0.47693	0.34823	0.373473	0.398181	0.504799	0.381059	0.44807	0.40087	0.410082	0.342214	0.451989	0.451092	0.487488	0.522285	0.439888	0.399963	0.484042	0.41616	0.424137	0.39683									0.303043	0.223702	0.35491	0.334967	0.253666	0.268646	0.287101	0.343939	0.295288	0.178471	0.18267	0.346262	0.307799	0.248428	0.252543	0.243861	0.278808
GF	0.385801	0.453466	0.546607	0.311225	0.307754	0.403624	0.382074	0.373502					0.43371	0.427328	0.394524	0.497855	0.464025	0.491281	0.388017	0.353891	0.399117	0.370574	0.396327	0.470673	0.435439	0.387216	0.672563	0.374278	0.326856	0.717829	0.348499	0.375474	0.283961	0.42458	0.986677	0.257392	0.609019	0.439272	0.270349	0.72203	0.170327	0.439392	0.436914	0.225329
Mean print area - hind paws
	Wild-type												TNFemARE/+																				TNFemARE/ARE
SPF	0.521463	0.449716	0.486495	0.480724	0.526124	0.316924	0.452059	0.42986	0.481014	0.409461	0.559755	0.3704	0.447679	0.427038	0.55451	0.462816	0.49301	0.566403	0.533777	0.491342	0.582358	0.44807	0.513219	0.367852									0.409702	0.3256	0.147141	0.319931	0.22245	0.202562	0.188611	0.252742	0.328305	0.239427	0.229952	0.308873	0.334038	0.186391	0.121325	0.201831	0.240591
GF	0.43289	0.568082	0.651375	0.372727	0.424137	0.506173	0.538481	0.293648					0.362856	0.386909	0.468014	0.564227	0.527655	0.594082	0.361647	0.363218	0.3901	0.447456	0.405728	0.537722	0.439693	0.580926	0.811574	0.303425	0.295278	0.80707	0.257033	0.264178	0.696414	0.208678	0.149193	0.450572	0.182735	1.0168	0.224795	0.127246	0.321247	0.132958	0.286858	0.240064
Mean intensity - front paws
	Wild-type												TNFemARE/+																				TNFemARE/ARE
SPF	84.2494	86.1064	92.4922	84.6514	100.135	77.3923	83.4842	83.967	93.0957	86.9864	94.5795	84.391	90.8694	79.9012	94.2424	88.7863	95.8886	95.048	94.6341	82.0335	90.2868	83.8086	96.4346	89.3066									84.9362	72.3926	72.5274	77.1471	76.1658	76.5432	77.0305	91.1944	73.057	70.4264	65.8776	78.4791	90.5231	68.675	68.42	83.6367	80.2016
GF	86.0824	97.1186	85.9652	75.1858	76.6839	85.3863	79.2581	85.5788					82.8245	82.6571	88.8596	88.8346	91.0697	85.087	89.5976	74.7331	86.4926	86.5975	81.2544	93.8254	85.9086	83.5204	79.7378	83.1817	72.0943	83.5115	76.9977	75.0568	73.0156	83.5409	83.4647	63.1934	77.627	66.8819	72.4592	86.1169	61.1302	63.6619	67.7472	59.5613
Mean intensity - hind paws
	Wild-type												TNFemARE/+																				TNFemARE/ARE
SPF	100.365	92.8208	93.5636	97.1526	95.3745	88.0791	91.3703	94.4025	94.3696	85.9648	94.8131	91.4056	98.8274	102.333	98.6714	87.8681	94.2278	94.433	106.605	96.9454	103.162	85.0826	93.8948	95.2607									98.0951	90.1427	77.5718	80.5731	82.9499	88.82	68.8084	68.2795	82.4479	84.8663	85.6009	86.0413	81.3356	72.8487	79.988	71.5915	66.3519
GF	82.0941	86.9408	89.8429	74.7865	87.2756	86.6048	94.5612	75.3542					82.2061	85.6615	83.8973	85.3692	87.5667	78.6209	90.7817	80.6317	86.6339	89.0069	86.0149	93.2464	90.3077	77.1128	83.9719	74.0984	73.6791	83.3956	75.3682	73.912	73.9932	64.7287	75.4257	72.4953	54.362	66.3012	67.6321	93.642	69.1837	57.3615	67.2921	62.3928
Mean stride length - front paws
	Wild-type												TNFemARE/+																				TNFemARE/ARE
SPF	5.66959	5.72226	6.76569	4.37936	4.85865	6.48012	5.82344	4.90899	7.30267	4.36386	4.59325	6.43202	5.00313	6.17838	5.06421	6.87594	5.49206	5.74196	5.8538	6.44815	4.93976	5.30605	5.35608	5.60542									5.50441	4.88035	5.14174	4.86605	5.29052	5.31688	4.73459	4.10829	5.44084	4.94069	5.40408	4.76839	4.85275	5.28648	5.30966	4.23936	3.98969
GF	5.17819	4.82288	6.49101	5.27188	4.71217	4.14903	6.34307	5.39702					6.37509	6.42857	5.68558	7.14208	6.32512	6.12977	5.3513	5.99104	6.34651	5.60413	5.97933	6.34007	6.25662	5.43107	5.43195	4.62841	6.24602	4.76391	4.5463	6.08544	4.73158	4.08591	5.1839	4.23176	4.56015	4.09779	3.3609	4.87692	4.32199	3.48762	3.00229	4.78211
Mean stride length - hind paws
	Wild-type												TNFemARE/+																				TNFemARE/ARE
SPF	6.46	4.98489	7.20166	4.05411	5.26356	6.38428	5.72082	5.94199	7.07237	4.36913	5.09243	6.35962	4.41597	6.20073	5.42284	6.71547	4.62538	5.63602	4.92733	6.27355	4.73742	6.88267	5.38417	5.5897									5.0693	4.89422	5.11152	4.43419	5.26168	5.1131	4.79155	4.48776	4.75927	5.53758	5.28378	5.09269	4.09747	4.48805	5.46568	4.76334	4.25423
GF	4.93783	4.5378	5.65612	5.62859	5.77882	4.55646	6.60892	5.16322					5.57832	6.46527	5.39091	5.43071	6.41949	7.01389	5.40709	6.42125	7.21992	4.95773	6.30799	6.39393	6.22772	5.07451	5.93038	4.10143	5.58075	5.36488	4.50473	5.98878	4.0319	3.39464	4.20894	4.56535	4.28447	4.80342	4.63007	4.79948	4.00649	3.96448	3.78614	4.67889
[truncated: 1 more columns]
