# Supplementary material for: Sterile triggers drive joint inflammation in TNF‐ and IL‐1β‐dependent mouse arthritis models
Source: EMBO Mol Med. 2023 Sep 11;15(10):e17691. doi: 10.15252/emmm.202317691 (PMC10565626; doi:10.15252/emmm.202317691)
Supplement: Supplementary file 12 — Source Data for Figure 5 [file EMMM-15-e17691-s010.zip]

Archive with 7 entries (3 files):
- Figure 5/
- Figure 5/5A/
- Figure 5/5A/Body weight A20myelKO - numerical data.xlsx
- Figure 5/5D/
- Figure 5/5D/Histological scoring A20myelKO - numerical data.xlsx
- Figure 5/5F/
- Figure 5/5F/Spleen weight - numerical data.xlsx
