# Supplementary material for: Sterile triggers drive joint inflammation in TNF‐ and IL‐1β‐dependent mouse arthritis models
Source: EMBO Mol Med. 2023 Sep 11;15(10):e17691. doi: 10.15252/emmm.202317691 (PMC10565626; doi:10.15252/emmm.202317691)
Supplement: Supplementary file 12 — Source Data for Figure 5 [file EMMM-15-e17691-s010.zip › Figure 5/5A/Body weight A20myelKO - numerical data.xlsx]

## Sheet: Sheet1
Figure 5A		Body weight SPF vs GF A20myel-KO
	WT																	A20myel-KO
SPF	26.7	27.1	22.3	20.5	34.8	22	25.4	20.1										24.8	22.6	18	26.7	31.2	29.5	27.8	26.2
GF	31.2	29.9	24	22.1	19.3	18.6	20	22.9	23.5	28.2	29	29.5	29.4	22.8	23.3	27.6	28.2	23.7	23.6	24.7	19	18.4	27.6	28.2	31.3	30.6	30	25.5	24.4	23.3
