# Supplementary material for: Sterile triggers drive joint inflammation in TNF‐ and IL‐1β‐dependent mouse arthritis models
Source: EMBO Mol Med. 2023 Sep 11;15(10):e17691. doi: 10.15252/emmm.202317691 (PMC10565626; doi:10.15252/emmm.202317691)
Supplement: Supplementary file 12 — Source Data for Figure 5 [file EMMM-15-e17691-s010.zip › Figure 5/5D/Histological scoring A20myelKO - numerical data.xlsx]

## Sheet: Sheet1
Figure 5E		Histopathological scoring SPF vs GF A20myel-KO - arthritis
	WT			A20myel-KO
SPF	2.77	1.5	1	10.5	8.3	12	3
GF	3.88	1.5	1.5	8	9.5	11	8.88	7
