# Supplementary material for: Sterile triggers drive joint inflammation in TNF‐ and IL‐1β‐dependent mouse arthritis models
Source: EMBO Mol Med. 2023 Sep 11;15(10):e17691. doi: 10.15252/emmm.202317691 (PMC10565626; doi:10.15252/emmm.202317691)
Supplement: Supplementary file 12 — Source Data for Figure 5 [file EMMM-15-e17691-s010.zip › Figure 5/5F/Spleen weight - numerical data.xlsx]

## Sheet: Sheet1
Figure 5F		Spleen weight SPF vs GF A20myel-KO
WT	A20myel-KO
0.0756	0.0652
0.075	0.1405
0.0798	0.4033
0.0882	0.178
0.0822	0.1973
0.0919	0.1443
0.0702	0.2334
	0.1894
